# Supplementary material for: The impact of the English national health inequalities strategy on inequalities in mortality at age 65: a time-trend analysis
Source: Eur J Public Health. 2024 May 7;34(4):660–5. doi: 10.1093/eurpub/ckae081 (PMC11299195; doi:10.1093/eurpub/ckae081)
Supplement: ckae081_Supplementary_Data [file ckae081_supplementary_data.zip]

Archive with 5 entries (4 files):
- ckae081_Supplementary_Data/
- ckae081_Supplementary_Data/ejph-2024-01-om-0027-File005.docx
- ckae081_Supplementary_Data/ejph-2024-01-om-0027-File006.doc
- ckae081_Supplementary_Data/ejph-2024-01-om-0027-File007.do
- ckae081_Supplementary_Data/ejph-2024-01-om-0027-File008.do
