# Supplementary material for: The impact of the English national health inequalities strategy on inequalities in mortality at age 65: a time-trend analysis
Source: Eur J Public Health. 2024 May 7;34(4):660–5. doi: 10.1093/eurpub/ckae081 (PMC11299195; doi:10.1093/eurpub/ckae081)
Supplement: ckae081_Supplementary_Data [file ckae081_supplementary_data.zip › ckae081_Supplementary_Data/ejph-2024-01-om-0027-File007.do]

cd "\Calculating LA level MR\PAR"

////////////////
///new PAR data
////////////////

use "\LAD2017-20_popdata_refined_IMD.dta"

clear
import delimited "\Calculating LA level MR\PAR\LA-par-1991-2016-dep.csv"
save "\Calculating LA level MR\PAR\LA-par-1991-2016-dep.dta"
clear

use "\Calculating LA level MR\PAR\LA-par-1991-2016-dep.dta" , clear
merge 1:1  lad11cd  using "\Calculating LA level MR\PAR\New 2017-2021 pop at risk data\LAD2017-20_popdata_refined_IMD.dta"
tab _merge
drop _merge
drop nzdepavg
rename y1991* *_y1991
rename y1992* *_y1992
rename y1993* *_y1993
rename y1994* *_y1994
rename y1995* *_y1995
rename y1996* *_y1996
rename y1997* *_y1997
rename y1998* *_y1998
rename y1999* *_y1999
rename y2000* *_y2000
rename y2001* *_y2001
rename y2002* *_y2002
rename y2003* *_y2003
rename y2004* *_y2004
rename y2005* *_y2005
rename y2006* *_y2006
rename y2007* *_y2007
rename y2008* *_y2008
rename y2009* *_y2009
rename y2010* *_y2010
rename y2011* *_y2011
rename y2012* *_y2012
rename y2013* *_y2013
rename y2014* *_y2014
rename y2015* *_y2015
rename y2016* *_y2016

rename *_y17 *_y2017
rename *_y18 *_y2018
rename *_y19 *_y2019
rename *_y20 *_y2020

// Combined dataset (now contains 1991-2020 PAR at LA level plus dep score and quints)
save "\Calculating LA level MR\PAR\LA-PAR-1991-2020-dep.dta"

//// 2011 LA code datatset to check against the Mortality data
collapse(sum) a00_04_y1991 , by (lad11cd)
drop a00_04_y1991
rename lad11cd lacode

save "\Calculating LA level MR\LAcodes2011.dta"


//////////////////
/// Mortality data
/////////////////


///////////////////////////////////////////////////////////////////////////////
//////////////////checking and changing LA codes for consistency//////////////
///////////////////////////////////////////////////////////////////////////////

// PAR data is 2011 edition
// 1st death file is 2013 edition
// 2nd death file is 2021 edition


////////////////////////////////////////////
//importing LA edition look up tables ///
/////////////////////////////////////////////

import delimited "\Calculating LA level MR\2011_2021_LA_code_lookup.csv", varnames(1) 
save "\Calculating LA level MR\2011_2021_LA_code_lookup.dta"
clear

import delimited "\Calculating LA level MR\2013_2021_LA_code_lookup.csv", varnames(1) 
save "\Calculating LA level MR\2013_2021_LA_code_lookup.dta"
clear

//////////////////////////////
///prepping datasets for merge
///////////////////////////////
use "\Calculating LA level MR\PAR\LA-PAR-1991-2020-dep.dta" 
rename lad11cd lacode2011
save "\Calculating LA level MR\PAR\LA-PAR-1991-2020-dep.dta", replace

clear 

use "\Calculating LA level MR\LSOA_deaths\deathsbylsoa_to-2017\Table_2_Deaths_Persons.dta"
rename lacode lacode2013
save "\Calculating LA level MR\LSOA_deaths\deathsbylsoa_to-2017\Table_2_Deaths_Persons.dta" ,replace

clear

use "\Calculating LA level MR\LSOA_deaths\deathsbylsoamidyear11to21\DeathsbyLSOA11to21_refined.dta"
rename lacode lacode2021
save "\Calculating LA level MR\LSOA_deaths\deathsbylsoamidyear11to21\DeathsbyLSOA11to21_refined.dta" , replace

///////////////////////////////////////////////////////
///merging PAR and mort1 datafiles with 2021 identifiers
/////////////////////////////////////////////////////////

/// 2011 codes PAR data to 2021 codes
clear 
use "\Calculating LA level MR\PAR\LA-PAR-1991-2020-dep.dta"  , clear
merge 1:m lacode2011  using "\Calculating LA level MR\2011_2021_LA_code_lookup.dta"
tab _merge 
drop _merge 
collapse (sum) zdepavg - a85p_y2020 , by(lacode2021)
drop zdepavg depquin 
save "\Calculating LA level MR\PAR\LA-PAR-1991-2020-dep_2021LAcode.dta"

clear

/// 2013 Mort1 data to 2021 codes
/// dataset currently by LSOA so collapsed to LA first 
use "\Calculating LA level MR\LSOA_deaths\deathsbylsoa_to-2017\Table_2_Deaths_Persons.dta"
collapse(sum) a00_ - a85p , by (year lacode2013)
save "\Calculating LA level MR\LSOA_deaths\deathsbylsoa_to-2017\Deathsby2013LA_1991-2017.dta"
use "\Calculating LA level MR\LSOA_deaths\deathsbylsoa_to-2017\Deathsby2013LA_1991-2017.dta"

encode year , generate(yearenc)
generate year1 = 1
replace year1 = 1992 if yearenc ==2
replace year1 = 1993 if yearenc ==3
replace year1 = 1994 if yearenc ==4
replace year1 = 1995 if yearenc ==5
replace year1 = 1996 if yearenc ==6
replace year1 = 1997 if yearenc ==7
replace year1 = 1998 if yearenc ==8
replace year1 = 1999 if yearenc ==9
replace year1 = 2000 if yearenc ==10
replace year1 = 2001 if yearenc ==11
replace year1 = 2002 if yearenc ==12
replace year1 = 2003 if yearenc ==13
replace year1 = 2004 if yearenc ==14
replace year1 = 2005 if yearenc ==15
replace year1 = 2006 if yearenc ==16
replace year1 = 2007 if yearenc ==17
replace year1 = 2008 if yearenc ==18
replace year1 = 2009 if yearenc ==19
replace year1 = 2010 if yearenc ==20
replace year1 = 2011 if yearenc ==21
replace year1 = 2012 if yearenc ==22
replace year1 = 2013 if yearenc ==23
replace year1 = 2014 if yearenc ==24
replace year1 = 2015 if yearenc ==25
replace year1 = 2016 if yearenc ==26
replace year1 = 1991 if yearenc ==1
drop year
drop yearenc
rename year1 year
rename * *_y
rename year_y year 
rename lacode2013_y lacode2013

save "\Calculating LA level MR\LSOA_deaths\deathsbylsoa_to-2017\Deathsby2013LA_1991-2017.dta", replace
reshape wide a00_ a01_04 a05_09 a10_14 a15_19 a20_24 a25_29 a30_34 a35_39 a40_44 a45_49 a50_54 a55_59 a60_64 a65_69 a70_74 a75_79 a80_84 a85p , i(lacode2013) j(year) 
save "\Calculating LA level MR\LSOA_deaths\deathsbylsoa_to-2017\Deaths2013LA_1991_2016_WIDE.dta"

////changing from 2013 codes to 2021
clear 
use "\Calculating LA level MR\LSOA_deaths\deathsbylsoa_to-2017\Deaths2013LA_1991_2016_WIDE.dta" , clear
merge 1:m lacode2013  using "\Calculating LA level MR\2013_2021_LA_code_lookup.dta"
tab _merge 


drop _merge 
collapse (sum) a00__y1991 - a85p_y2016 , by(lacode2021)
save "\Calculating LA level MR\LSOA_deaths\deathsbylsoa_to-2017\Deaths2021LA_1991_2016_WIDE.dta"


///reshaping 2021 data to wide for all merge
 
use "\Calculating LA level MR\LSOA_deaths\deathsbylsoamidyear11to21\DeathsbyLSOA11to21_refined.dta", clear
collapse(sum) a00_ - a85p , by (year lacode2021)
save "\Calculating LA level MR\LSOA_deaths\deathsbylsoamidyear11to21\DeathsbyLA2021_2011_2021.dta"
rename * *_y
rename year_y year 
rename lacode2021_y lacode2021
rename a00__y a00_y
reshape wide a00_y a01_04_y a05_09_y a10_14_y a15_19_y a20_24_y a25_29_y a30_34_y a35_39_y a40_44_y a45_49_y a50_54_y a55_59_y a60_64_y a65_69_y a70_74_y a75_79_y a80_84_y a85p_y , i(lacode2021) j(year) 
save "\Calculating LA level MR\LSOA_deaths\deathsbylsoamidyear11to21\DeathsbyLA2021_2011_2021_WIDE.dta"


///merging together the data - adding 'mort' and 'par' prefixes onto the data
use "\Calculating LA level MR\PAR\LA-PAR-1991-2020-dep_2021LAcode.dta"
rename a* PARa*
save "\Calculating LA level MR\PAR\LA-PAR-1991-2020-dep_2021LAcode.dta", replace
clear
use "\Calculating LA level MR\LSOA_deaths\deathsbylsoa_to-2017\Alt_Deaths2021LA_1991_2010_WIDE.dta"
rename a* Morta*
save "\Calculating LA level MR\LSOA_deaths\deathsbylsoa_to-2017\Alt_Deaths2021LA_1991_2010_WIDE.dta", replace
clear
use "\Calculating LA level MR\LSOA_deaths\deathsbylsoa_to-2017\Deaths2021LA_1991_2016_WIDE.dta"
rename a* Morta*
save "\Calculating LA level MR\LSOA_deaths\deathsbylsoa_to-2017\Deaths2021LA_1991_2016_WIDE.dta" , replace
clear
use "\Calculating LA level MR\LSOA_deaths\deathsbylsoamidyear11to21\DeathsbyLA2021_2011_2021_WIDE.dta"
rename a* Morta*
save "\Calculating LA level MR\LSOA_deaths\deathsbylsoamidyear11to21\DeathsbyLA2021_2011_2021_WIDE.dta", replace
clear
use "\Calculating LA level MR\LSOA_deaths\deathsbylsoamidyear11to21\Alt_DeathsbyLA2021_2017_2021_WIDE.dta"
rename a* Morta*
save "\Calculating LA level MR\LSOA_deaths\deathsbylsoamidyear11to21\Alt_DeathsbyLA2021_2017_2021_WIDE.dta" , replace


// merging together PAR data, Mort1 (1991-2016) and Mort2 (2017-2020)

// (PAR + Mort1) 
use "\Calculating LA level MR\PAR\LA-PAR-1991-2020-dep_2021LAcode.dta" , clear
merge 1:1 lacode2021  using "\Calculating LA level MR\LSOA_deaths\deathsbylsoa_to-2017\Deaths2021LA_1991_2016_WIDE.dta"
tab _merge 
drop _merge
save "\Calculating LA level MR\PAR_plus_Mort\v2\Mort1991-2016_PAR.dta"

// Prep Mort2
//////////////n.b. in this data years are - 1, so 2017 is actually 2016 etc. hence 2017 is dropped as 2016 is included in Mort1
use "\Calculating LA level MR\LSOA_deaths\deathsbylsoamidyear11to21\Alt_DeathsbyLA2021_2017_2021_WIDE.dta"
drop *_y2017
save "\Calculating LA level MR\LSOA_deaths\deathsbylsoamidyear11to21\Alt_DeathsbyLA2021_2018_2021_WIDE.dta"

clear

// (PAR + Mort1)  + Mort2
use "\Calculating LA level MR\PAR_plus_Mort\v2\Mort1991-2016_PAR.dta" , clear
merge 1:1 lacode2021 using "\Calculating LA level MR\LSOA_deaths\deathsbylsoamidyear11to21\Alt_DeathsbyLA2021_2018_2021_WIDE.dta"
tab _merge 
drop _merge 
save "\Calculating LA level MR\PAR_plus_Mort\Final\Mort1991-2016_Mort2018-2021_PAR.dta"


////////////////////////////////////////////////////////////////////////////
/////////////////////////IMD DATA //////////////////////////////////////////
////////////////////////////////////////////////////////////////////////////


/// calculated av rank of LSOAs within LAs following appendix N here: https://assets.publishing.service.gov.uk/government/uploads/system/uploads/attachment_data/file/833951/IoD2019_Technical_Report.pdf

import delimited "\Calculating LA level MR\2021LAIMDfromLSOA\LSOA_(2011)_to_LSOA_(2021)_to_Local_Authority_District_(2022)_Lookup_for_England_and_Wales_(Version_2).csv"
save "\Calculating LA level MR\2021LAIMDfromLSOA\LSOA2011_to_LSOA2021_to_Lad2022_Lookup_EngWal.dta"
drop objectid lad22nmw lsoa21nm lsoa11nm lad22nm lsoa21cd
rename lsoa11cd lsoacode2011
rename lad22cd lacode2021
save "\Calculating LA level MR\2021LAIMDfromLSOA\LSOA2011_to_LSOA2021_to_Lad2022_Lookup_EngWal_refined.dta"

clear
// testing LA year edition
use "\Calculating LA level MR\PAR_plus_Mort\v2\Mort1991-2016_Mort2017-2021_PAR.dta", clear
merge 1:m lacode2021 using "\Calculating LA level MR\2021LAIMDfromLSOA\LSOA2011_to_LSOA2021_to_Lad2022_Lookup_EngWal_refined.dta"
tab _merge 
clear


////merging 2011 LSOA pop ests with LSOA to LA lookup
import delimited "\Calculating LA level MR\2021LAIMDfromLSOA\LSOA2011midyrpopests_refined.csv", varnames(1) 
encode areanames, gen(UA)
drop if UA !=.
drop UA areanames v3
rename areacodes lsoacode2011
rename allages lsoa2011pop
save "\Calculating LA level MR\2021LAIMDfromLSOA\LSOA2011pop.dta"
clear

use "\Calculating LA level MR\2021LAIMDfromLSOA\LSOA2011_to_LSOA2021_to_Lad2022_Lookup_EngWal_refined.dta", clear
merge m:1 lsoacode2011 using "\Calculating LA level MR\2021LAIMDfromLSOA\LSOA2011pop.dta"
tab _merge 
drop _merge
save "\Calculating LA level MR\2021LAIMDfromLSOA\LSOA2011pop_2021LADcodes.dta"

clear

use "\Calculating LA level MR\2021LAIMDfromLSOA\LSOA2011pop_2021LADcodes.dta"
collapse (sum) lsoa2011pop , by(lacode2021)
save "\Calculating LA level MR\2021LAIMDfromLSOA\LSOA2011pop_collapsedto2021LAD.dta"

clear

import delimited "\Calculating LA level MR\2021LAIMDfromLSOA\IMD2019_LSOAcodes_refined.csv", varnames(1) 
save "\Calculating LA level MR\2021LAIMDfromLSOA\IMD2019_LSOAcodes_refined.dta"

clear


use "\Calculating LA level MR\2021LAIMDfromLSOA\LSOA2011pop_2021LADcodes.dta", clear
merge 1:1 lsoacode2011 using "\Calculating LA level MR\2021LAIMDfromLSOA\IMD2019_LSOAcodes_refined.dta"
tab _merge // non matches are for Wales only, dropping these
drop if _merge ==1
drop _merge
save "\Calculating LA level MR\2021LAIMDfromLSOA\LSOA2011codesandpop_2019IMDrank_2021LAD.dta"


generate rankbypop = imdrank * lsoa2011pop
save "\Calculating LA level MR\2021LAIMDfromLSOA\LSOA2011codesandpop_2019IMDrank_2021LAD.dta", replace
collapse(sum) rankbypop , by (lacode2021)
save "\Calculating LA level MR\2021LAIMDfromLSOA\rankbypop_LA2021.dta"

clear
use "\Calculating LA level MR\2021LAIMDfromLSOA\LSOA2011pop_collapsedto2021LAD.dta"
merge 1:1 lacode2021 using "\Calculating LA level MR\2021LAIMDfromLSOA\rankbypop_LA2021.dta"
tab _merge // again, unmatched are only wales so dropping these
drop if _merge == 1
drop _merge 

////generating LA IMD
generate LAD2021avrank = rankbypop / lsoa2011pop
save "\Calculating LA level MR\2021LAIMDfromLSOA\LAD2021IMDavrank.dta"
xtile LAD2021IMDquint = LAD2021avrank , nq(5)
save "\Calculating LA level MR\2021LAIMDfromLSOA\LAD2021IMDavrank.dta" , replace
keep lacode2021 LAD2021IMDquint
save "\Calculating LA level MR\2021LAIMDfromLSOA\LAD2021IMDavrankstripped.dta"


clear


///////////////////////////////////////////////////////////////////////////////////////////////////////////////
/////////////////////////Merging mortality and pop data with IMD data//////////////////////////////////////////
///////////////////////////////////////////////////////////////////////////////////////////////////////////////


//final
use "\Calculating LA level MR\PAR_plus_Mort\Final\Mort1991-2016_Mort2018-2021_PAR.dta"
merge 1:1 lacode2021 using "\Calculating LA level MR\2021LAIMDfromLSOA\LAD2021IMDavrankstripped.dta"
tab _merge // non-match wales only - dropping these
drop if _merge == 1
drop _merge
save "\Calculating LA level MR\PAR_plus_Mort\Final\Mort1991-2016_Mort2018-2021_PAR_IMD.dta"


////////////////////////final formatting and reshaping to useable format for analysis/////////////////////////////
//////////////////final 


use "\Calculating LA level MR\PAR_plus_Mort\Final\Mort1991-2016_Mort2018-2021_PAR_IMD.dta"
//refining to only older age groups
keep lacode2021 LAD2021IMDquint PARa55_59* PARa60_64* PARa65_69* PARa70_74* PARa75_79* PARa80_84* PARa85p* Morta55_59* Morta60_64* Morta65_69* Morta70_74* Morta75_79* Morta80_84* Morta85p*
// reshaping before calculating MR
reshape long  PARa55_59_y PARa60_64_y PARa65_69_y PARa70_74_y PARa75_79_y PARa80_84_y PARa85p_y Morta55_59_y Morta60_64_y Morta65_69_y Morta70_74_y Morta75_79_y Morta80_84_y Morta85p_y  , i(lacode2021) j(year)

drop if year == 2017
recode year 2018 = 2017
recode year 2019 = 2018
recode year 2020 = 2019
recode year 2021 = 2020 
drop if year ==2020


// calculating MR
generate MRa55_59_y = Morta55_59_y / PARa55_59_y
generate MRa60_64_y = Morta60_64_y / PARa60_64_y 
generate MRa65_69_y = Morta65_69_y / PARa65_69_y 
generate MRa70_74_y = Morta70_74_y / PARa70_74_y 
generate MRa75_79_y = Morta75_79_y / PARa75_79_y 
generate MRa80_84_y = Morta80_84_y / PARa80_84_y 
generate MRa85p_y = Morta85p_y / PARa85p_y
order LAD2021IMDquint ,  last
save "\Calculating LA level MR\PAR_plus_Mort\Final\Mort1991-2016_Mort2018-2021_PAR_IMD_MR.dta"

clear


/////////////////////////////////////////
/////preparing data for main analysis////
/////////////////////////////////////////


use "\Calculating LA level MR\PAR_plus_Mort\Final\Mort1991-2016_Mort2018-2021_PAR_IMD_MR.dta"

generate HISpre = .
replace HISpre = 1 if year <=1999
generate HISduring = .
replace HISduring = 1 if year > 1999 & year <2011
generate HISpost = .
replace HISpost =1 if year >2010


egen panel=group(LAD2021IMDquint)           

generate time= year
replace time= time- 1990


encode lacode2021 , gen(lacode2021enc)
tsset lacode2021enc year


mkspline timeHIS1 9 timeHIS2 20 timeHIS3= time, marginal


generate deprived =0
replace deprived =1 if LAD2021IMDquint ==1 // 1 is most deprived, 5 is least deprived

generate MRa65_69_y_multipl = MRa65_69_y * 100000

save "\Calculating LA level MR\PAR_plus_Mort\Final\Mort1991-2016_Mort2018-2021_PAR_IMD_MR.1.dta"

clear


//////////////////////////////////////////////////////////////////////////////////
////// GRAPHS: preparing collapsed by quintile data and wide data for graphs//////
//////////////////////////////////////////////////////////////////////////////////


use "\Calculating LA level MR\PAR_plus_Mort\Final\Mort1991-2016_Mort2018-2021_PAR_IMD_MR.dta"
collapse(sum) Morta55_59_y - PARa85p_y , by ( year LAD2021IMDquint)
sort LAD2021IMDquint year
save "\Calculating LA level MR\PAR_plus_Mort\Final\Mort1991-2016_Mort2018-2021_PAR_IMD_MR_quintcollapsed.dta"


generate MRa55_59_y = Morta55_59_y / PARa55_59_y
generate MRa60_64_y = Morta60_64_y / PARa60_64_y 
generate MRa65_69_y = Morta65_69_y / PARa65_69_y 
generate MRa70_74_y = Morta70_74_y / PARa70_74_y 
generate MRa75_79_y = Morta75_79_y / PARa75_79_y 
generate MRa80_84_y = Morta80_84_y / PARa80_84_y 
generate MRa85p_y = Morta85p_y / PARa85p_y

generate MRa55_59_ymultip = MRa55_59_y * 100000
generate MRa60_64_ymultip = MRa60_64_y * 100000
generate MRa65_69_ymultip = MRa65_69_y * 100000
generate MRa70_74_ymultip = MRa70_74_y * 100000
generate MRa75_79_ymultip = MRa75_79_y * 100000
generate MRa80_84_ymultip = MRa80_84_y  * 100000
generate MRa85p_ymultip = MRa85p_y * 100000

save  "\Calculating LA level MR\PAR_plus_Mort\Final\Mort1991-2016_Mort2018-2021_PAR_IMD_MR_quintcollapsed.dta"


keep year LAD2021IMDquint Morta65_69_y PARa65_69_y MRa65_69_y  MRa65_69_ymultip
reshape wide Morta65_69_y PARa65_69_y MRa65_69_y MRa65_69_ymultip, i(year) j(LAD2021IMDquint)
generate RelMR_a65_69 = MRa65_69_ymultip1 / MRa65_69_ymultip5
generate AbsMR_a65_69 = MRa65_69_ymultip1 - MRa65_69_ymultip5

save  "\Calculating LA level MR\PAR_plus_Mort\Final\PAR_IMD_MR_quintcollapsed_WIDE_forgraphs.dta"

clear
