# Supplementary material for: The impact of the English national health inequalities strategy on inequalities in mortality at age 65: a time-trend analysis
Source: Eur J Public Health. 2024 May 7;34(4):660–5. doi: 10.1093/eurpub/ckae081 (PMC11299195; doi:10.1093/eurpub/ckae081)
Supplement: ckae081_Supplementary_Data [file ckae081_supplementary_data.zip › ckae081_Supplementary_Data/ejph-2024-01-om-0027-File008.do]

//////////////////FINAL ANALYSIS////////////////////////////////////////////////


use "\Mort1991-2016_Mort2018-2021_PAR_IMD_MR.1.dta"

////MAIN PAPER ANALYSIS///////

xtreg MRa65_69_y i.deprived##c.timeHIS1 i.deprived##c.timeHIS2 i.deprived##c.timeHIS3 , vce(cluster lacode2021enc) fe  
xtreg MRa65_69_y_multipl i.deprived##c.timeHIS1 i.deprived##c.timeHIS2 i.deprived##c.timeHIS3 , vce(cluster lacode2021enc) fe 

//////////////ROBUSTNESS CHECKS/////////

clear
use "\Mort1991-2016_Mort2018-2021_PAR_IMD_MR.1.dta" 


//labour gov period (1997-2010)

mkspline timeLabGovPre 6 timeLabGovDuring 20 timeLabGovPost = time, marginal
xtreg MRa65_69_y_multipl i.deprived##c.timeLabGovPre i.deprived##c.timeLabGovDuring i.deprived##c.timeLabGovPost , vce(cluster lacode2021enc) fe 

//effect lag of HIS entire period (2001 - 2011)

mkspline HISprelag 10 HISduringlag 21 HISpostlag = time, marginal
xtreg MRa65_69_y_multipl i.deprived##c.HISprelag i.deprived##c.HISduringlag i.deprived##c.HISpostlag , vce(cluster lacode2021enc) fe 

//effect lag of HIS start only (2001-2010) (lag1)

mkspline starttimelag1 10 starttimelag2 20 starttimelag3= time, marginal
xtreg MRa65_69_y_multipl i.deprived##c.starttimelag1 i.deprived##c.starttimelag2 i.deprived##c.starttimelag3 , vce(cluster lacode2021enc) fe 

//effect lag of HIS end only (2000-2011)

mkspline endtimelag1 9 endtimelag2 21 endtimelag3= time, marginal
xtreg MRa65_69_y_multipl i.deprived##c.endtimelag1 i.deprived##c.endtimelag2 i.deprived##c.endtimelag3 , vce(cluster lacode2021enc) fe 

///linear spline terms (rather than marginal)

mkspline timeHIS1_lin 9 timeHIS2_lin 20 timeHIS3_lin = time
xtreg MRa65_69_y_multipl i.deprived##c.timeHIS1_lin i.deprived##c.timeHIS2_lin i.deprived##c.timeHIS3_lin , vce(cluster lacode2021enc) fe 

// random effects model 
xtreg MRa65_69_y_multipl i.deprived##c.timeHIS1 i.deprived##c.timeHIS2 i.deprived##c.timeHIS3 , vce(cluster lacode2021enc) re

// Younger: age band 55-59
generate MRa55_59_ymultipl = MRa55_59_y *100000
xtreg MRa55_59_ymultipl i.deprived##c.timeHIS1 i.deprived##c.timeHIS2 i.deprived##c.timeHIS3 , vce(cluster lacode2021enc) fe 

// Younger: age band 60-64
generate MRa60_64_y_multipl = MRa60_64_y *100000
xtreg MRa60_64_y_multipl i.deprived##c.timeHIS1 i.deprived##c.timeHIS2 i.deprived##c.timeHIS3 , vce(cluster lacode2021enc) fe 

// Older: age band 70-74
generate MRa70_74_ymultipl = MRa70_74_y *100000
xtreg MRa70_74_ymultipl i.deprived##c.timeHIS1 i.deprived##c.timeHIS2 i.deprived##c.timeHIS3 , vce(cluster lacode2021enc) fe 


clear

//create averages per year and quintle with SE
use "\Mort1991-2016_Mort2018-2021_PAR_IMD_MR.1.dta"
collapse (mean) MR65mean = MRa65_69_y_multipl (sd) MR65sd = MRa65_69_y_multipl , by(year)
save "\MRQuintAverageSD.dta"


//creates averages per year
use "\Mort1991-2016_Mort2018-2021_PAR_IMD_MR.1.dta"
collapse (mean) MR65mean = MRa65_69_y_multipl  (sd) MR65sd = MRa65_69_y_multipl, by(year)
sort   year
 save "\MRLAAverageSD.dta"
 
 
clear
use "\Analysis\MRLAAverageSD.dta"
tw  (line MR65mean year ) , ytitle("Mean LTLA mortality rate (per 100,000) at age 65-69") title("Mean LTLA mortality rate (per 100,000) at age 65-69 over time", size (vsmall))


////////////////////////////////////QUINTILE GRAPHS///////////////////////////////

use "\Mort1991-2016_Mort2018-2021_PAR_IMD_MR_quintcollapsed.dta"
//reshape to wide
keep year LAD2021IMDquint Morta65_69_y PARa65_69_y MRa65_69_y  
reshape wide Morta65_69_y PARa65_69_y MRa65_69_y, i(year) j(LAD2021IMDquint)
save "\PAR_IMD_MR_quintcollapsed_WIDE_forgraphs.dta"

clear

use "\PAR_IMD_MR_quintcollapsed_WIDE_forgraphs.dta"

generate HISpre = .
replace HISpre = 1 if year <=1999
generate HISduring = .
replace HISduring = 1 if year > 1999 & year <2011
generate HISpost = .
replace HISpost =1 if year >2010

save "\PAR_IMD_MR_quintcollapsed_WIDE_forgraphs.dta", replace

////FINAL mr relative

drop z
drop g
generate z = 1.3
generate g = 1.7

preserve
collapse RelMR_a65_69 , by (year HISduring  z g)
tw  (rarea z g year if HISduring==1, bcolor(gs13))  (line RelMR_a65_69 year ) , legend(pos(6) col(2)) ytitle("Relative inequality in mortality rate (per 100,000) at 65-69") title("Relative inequality in mortality rate at age 65-69: Local Authorities in IMD Quintile 1 compared to Quintile 5", size (vsmall)) legend(label(1 "Health inequalities strategy period") label (2 "Relative inequality") )
list
restore
 
////FINAL mr absolute
 
drop z
drop g

generate z = 400
generate g = 800
preserve
collapse AbsMR_a65_69 , by (year HISduring  z g)
tw  (rarea z g year if HISduring==1, bcolor(gs13))  (line AbsMR_a65_69 year ) , legend(pos(6) col(2)) ytitle("Absolute inequality in mortality rate (per 100,000) at 65-69") title("Absolute inequality in mortality rate at 65-69: Local Authorities in IMD Quintile 1 compared to Quintile 5", size (vsmall)) legend(label(1 "Health inequalities strategy period") label(2 "Absolute inequality") )
list
restore
